# Supplementary material for: Balancing the Demands of Older People and Care Services of Healthy Aging: Assessment and Positioning of Care Facilities
Source: Int J Public Health. 2025 Jun 30;70:1607249. doi: 10.3389/ijph.2025.1607249 (PMC12256299; doi:10.3389/ijph.2025.1607249)
Supplement: Supplementary file 4 [file DataSheet1.csv]

ID	Medical services	Psychological counseling	Social activities	Living conditions	Diet conditions	Nursing services	the elderly demands for care services
1	0.95	0.82	0.95	0.82	0.18	0.501	0.501
2	0.82	0.18	0.501	0.82	0.82	0.82	0.501
3	0.82	0.95	0.501	0.82	0.82	0.95	0.95
4	0.82	0.501	0.18	0.95	0.501	0.18	0.05
5	0.95	0.18	0.501	0.501	0.82	0.18	0.05
6	0.501	0.95	0.82	0.18	0.82	0.05	0.501
7	0.95	0.95	0.82	0.95	0.82	0.95	0.95
8	0.95	0.501	0.18	0.95	0.05	0.82	0.501
9	0.501	0.82	0.18	0.82	0.95	0.501	0.05
10	0.18	0.501	0.95	0.18	0.05	0.82	0.05
11	0.82	0.18	0.05	0.82	0.05	0.82	0.95
12	0.95	0.18	0.95	0.501	0.501	0.82	0.501
13	0.501	0.501	0.95	0.95	0.95	0.501	0.95
14	0.82	0.18	0.95	0.82	0.82	0.95	0.95
15	0.95	0.95	0.95	0.95	0.95	0.501	0.95
16	0.95	0.05	0.18	0.501	0.82	0.95	0.501
17	0.501	0.18	0.18	0.501	0.501	0.18	0.501
18	0.05	0.05	0.82	0.95	0.95	0.05	0.05
19	0.82	0.18	0.05	0.82	0.05	0.82	0.05
20	0.18	0.501	0.82	0.95	0.95	0.82	0.501
21	0.95	0.18	0.05	0.82	0.82	0.501	0.501
22	0.18	0.95	0.82	0.18	0.18	0.501	0.501
23	0.95	0.501	0.501	0.95	0.05	0.18	0.95
24	0.18	0.05	0.82	0.95	0.501	0.82	0.501
25	0.95	0.95	0.82	0.18	0.501	0.82	0.95
26	0.18	0.95	0.95	0.18	0.05	0.82	0.05
27	0.95	0.501	0.95	0.501	0.501	0.95	0.95
28	0.18	0.05	0.18	0.501	0.18	0.95	0.05
29	0.82	0.18	0.82	0.82	0.18	0.05	0.501
30	0.501	0.501	0.05	0.82	0.501	0.05	0.05
31	0.95	0.501	0.05	0.18	0.18	0.82	0.05
32	0.95	0.18	0.82	0.501	0.18	0.05	0.501
33	0.501	0.82	0.501	0.501	0.82	0.501	0.05
34	0.501	0.82	0.501	0.95	0.18	0.501	0.501
35	0.95	0.18	0.95	0.82	0.95	0.95	0.05
36	0.18	0.05	0.82	0.501	0.95	0.501	0.501
37	0.82	0.18	0.82	0.18	0.82	0.18	0.501
38	0.82	0.18	0.95	0.501	0.18	0.82	0.501
39	0.95	0.501	0.95	0.501	0.501	0.95	0.95
40	0.501	0.501	0.501	0.18	0.05	0.501	0.501
41	0.05	0.05	0.05	0.95	0.95	0.18	0.05
42	0.95	0.18	0.18	0.95	0.95	0.05	0.501
43	0.501	0.95	0.95	0.82	0.95	0.501	0.501
44	0.82	0.05	0.05	0.82	0.18	0.18	0.05
45	0.95	0.95	0.501	0.18	0.501	0.05	0.95
46	0.05	0.82	0.05	0.501	0.05	0.82	0.501
47	0.501	0.501	0.95	0.501	0.501	0.95	0.501
48	0.501	0.501	0.82	0.95	0.18	0.501	0.501
49	0.05	0.18	0.501	0.501	0.05	0.82	0.05
50	0.18	0.501	0.501	0.95	0.05	0.18	0.05
51	0.95	0.18	0.18	0.18	0.05	0.95	0.95
52	0.501	0.82	0.95	0.82	0.501	0.18	0.95
53	0.95	0.05	0.95	0.05	0.501	0.501	0.95
54	0.82	0.05	0.05	0.18	0.501	0.18	0.501
55	0.95	0.95	0.95	0.05	0.95	0.95	0.95
56	0.18	0.05	0.95	0.18	0.95	0.95	0.05
57	0.18	0.05	0.05	0.05	0.82	0.18	0.501
58	0.05	0.501	0.95	0.18	0.501	0.05	0.501
59	0.82	0.18	0.18	0.18	0.82	0.501	0.05
60	0.95	0.95	0.05	0.501	0.18	0.05	0.95
61	0.05	0.82	0.82	0.82	0.95	0.82	0.05
62	0.18	0.82	0.82	0.82	0.501	0.05	0.95
63	0.18	0.82	0.82	0.82	0.501	0.05	0.95
64	0.18	0.95	0.95	0.05	0.18	0.18	0.501
65	0.18	0.18	0.95	0.95	0.82	0.501	0.05
66	0.05	0.95	0.501	0.95	0.95	0.95	0.501
67	0.82	0.501	0.18	0.05	0.05	0.95	0.95
68	0.501	0.95	0.18	0.05	0.82	0.82	0.501
69	0.18	0.501	0.501	0.05	0.82	0.05	0.95
70	0.501	0.501	0.95	0.18	0.05	0.501	0.501
71	0.501	0.05	0.18	0.05	0.501	0.95	0.05
72	0.18	0.18	0.95	0.95	0.82	0.05	0.05
73	0.82	0.501	0.95	0.18	0.82	0.05	0.05
74	0.501	0.18	0.82	0.501	0.501	0.82	0.05
75	0.18	0.18	0.501	0.82	0.18	0.95	0.95
76	0.05	0.82	0.501	0.18	0.05	0.95	0.05
77	0.82	0.05	0.05	0.18	0.501	0.95	0.501
78	0.82	0.95	0.501	0.82	0.95	0.82	0.95
79	0.501	0.95	0.95	0.501	0.05	0.18	0.05
80	0.501	0.501	0.05	0.18	0.82	0.501	0.501
81	0.05	0.501	0.95	0.82	0.05	0.05	0.95
82	0.501	0.05	0.05	0.18	0.82	0.18	0.05
83	0.05	0.18	0.82	0.05	0.05	0.18	0.95
84	0.18	0.18	0.501	0.18	0.82	0.82	0.95
85	0.95	0.18	0.82	0.82	0.95	0.501	0.95
86	0.82	0.501	0.18	0.05	0.82	0.95	0.05
87	0.501	0.501	0.95	0.501	0.82	0.95	0.05
88	0.05	0.82	0.95	0.05	0.05	0.82	0.501
89	0.501	0.95	0.18	0.501	0.82	0.501	0.95
90	0.18	0.05	0.501	0.82	0.05	0.18	0.05
91	0.82	0.05	0.05	0.18	0.18	0.501	0.95
92	0.18	0.95	0.501	0.501	0.95	0.501	0.95
93	0.501	0.05	0.82	0.95	0.501	0.501	0.501
94	0.501	0.18	0.82	0.18	0.95	0.95	0.95
95	0.95	0.18	0.18	0.18	0.05	0.82	0.95
96	0.95	0.18	0.18	0.18	0.05	0.82	0.95
97	0.95	0.95	0.05	0.95	0.82	0.82	0.501
98	0.95	0.05	0.18	0.501	0.05	0.501	0.05
99	0.18	0.18	0.82	0.82	0.82	0.05	0.05
100	0.95	0.05	0.501	0.501	0.82	0.18	0.95
101	0.95	0.18	0.82	0.18	0.18	0.501	0.501
102	0.95	0.95	0.95	0.05	0.82	0.95	0.05
103	0.18	0.501	0.05	0.501	0.95	0.05	0.05
104	0.05	0.18	0.95	0.18	0.82	0.05	0.501
105	0.501	0.05	0.05	0.82	0.18	0.18	0.501
106	0.501	0.82	0.18	0.05	0.501	0.501	0.95
107	0.82	0.05	0.95	0.82	0.18	0.18	0.501
108	0.501	0.501	0.95	0.95	0.95	0.501	0.95
109	0.82	0.18	0.95	0.82	0.82	0.95	0.95
110	0.95	0.95	0.95	0.95	0.95	0.501	0.95
111	0.95	0.95	0.82	0.82	0.18	0.95	0.501
112	0.05	0.05	0.95	0.82	0.05	0.05	0.95
113	0.82	0.05	0.501	0.18	0.05	0.95	0.05
114	0.05	0.95	0.05	0.82	0.18	0.82	0.05
115	0.18	0.18	0.501	0.95	0.95	0.501	0.05
116	0.95	0.82	0.18	0.95	0.501	0.95	0.95
117	0.18	0.82	0.82	0.82	0.501	0.05	0.95
118	0.18	0.82	0.18	0.82	0.05	0.95	0.95
119	0.82	0.05	0.82	0.18	0.18	0.82	0.501
120	0.501	0.95	0.18	0.82	0.501	0.501	0.95
121	0.95	0.95	0.82	0.18	0.501	0.95	0.95
122	0.05	0.501	0.95	0.05	0.18	0.18	0.95
123	0.95	0.95	0.95	0.501	0.95	0.95	0.501
124	0.18	0.18	0.05	0.95	0.18	0.501	0.501
125	0.501	0.501	0.95	0.05	0.05	0.501	0.05
126	0.501	0.05	0.501	0.95	0.95	0.05	0.05
127	0.82	0.18	0.82	0.82	0.18	0.95	0.95
128	0.95	0.18	0.18	0.05	0.05	0.82	0.95
129	0.95	0.18	0.05	0.18	0.05	0.82	0.95
130	0.05	0.501	0.05	0.82	0.05	0.18	0.501
131	0.18	0.82	0.82	0.82	0.501	0.05	0.95
132	0.82	0.82	0.05	0.95	0.05	0.501	0.95
133	0.18	0.82	0.82	0.82	0.501	0.05	0.95
134	0.05	0.18	0.18	0.05	0.05	0.05	0.05
135	0.18	0.18	0.82	0.05	0.18	0.82	0.05
136	0.82	0.82	0.95	0.82	0.18	0.95	0.95
137	0.95	0.18	0.18	0.18	0.05	0.82	0.95
138	0.18	0.05	0.82	0.95	0.05	0.95	0.501
139	0.95	0.05	0.82	0.95	0.501	0.82	0.05
140	0.501	0.95	0.95	0.501	0.95	0.501	0.05
141	0.501	0.95	0.501	0.95	0.82	0.05	0.501
142	0.501	0.501	0.501	0.18	0.82	0.18	0.05
143	0.82	0.18	0.82	0.95	0.05	0.18	0.95
144	0.18	0.95	0.82	0.501	0.82	0.95	0.05
145	0.05	0.95	0.05	0.501	0.82	0.95	0.05
146	0.82	0.05	0.18	0.95	0.501	0.05	0.95
147	0.18	0.82	0.18	0.05	0.501	0.05	0.05
148	0.05	0.501	0.18	0.82	0.501	0.18	0.501
149	0.82	0.18	0.05	0.82	0.05	0.501	0.95
150	0.501	0.501	0.95	0.95	0.95	0.501	0.95
151	0.82	0.18	0.95	0.82	0.82	0.95	0.95
152	0.95	0.95	0.95	0.95	0.95	0.501	0.95
153	0.95	0.95	0.95	0.95	0.95	0.501	0.95
154	0.95	0.18	0.18	0.18	0.05	0.82	0.95
155	0.501	0.18	0.18	0.501	0.501	0.18	0.501
156	0.05	0.05	0.82	0.95	0.95	0.05	0.05
157	0.82	0.18	0.05	0.82	0.05	0.82	0.05
158	0.18	0.501	0.82	0.95	0.95	0.82	0.501
159	0.95	0.18	0.05	0.82	0.82	0.501	0.501
160	0.501	0.501	0.95	0.95	0.95	0.501	0.95
161	0.18	0.82	0.82	0.82	0.501	0.05	0.95
162	0.95	0.95	0.95	0.95	0.95	0.501	0.95
163	0.82	0.501	0.82	0.82	0.18	0.501	0.501
164	0.95	0.95	0.18	0.95	0.18	0.82	0.95
165	0.95	0.501	0.501	0.18	0.95	0.18	0.05
166	0.18	0.82	0.05	0.18	0.82	0.05	0.95
167	0.95	0.95	0.05	0.82	0.82	0.501	0.501
168	0.05	0.95	0.501	0.82	0.82	0.95	0.05
169	0.18	0.18	0.82	0.95	0.95	0.501	0.05
170	0.95	0.18	0.18	0.18	0.05	0.82	0.95
171	0.05	0.18	0.501	0.82	0.501	0.95	0.95
172	0.501	0.501	0.18	0.501	0.05	0.95	0.05
173	0.05	0.501	0.18	0.18	0.05	0.501	0.05
174	0.95	0.95	0.05	0.18	0.18	0.82	0.501
175	0.95	0.501	0.501	0.82	0.501	0.82	0.95
176	0.82	0.501	0.95	0.05	0.501	0.82	0.05
177	0.82	0.05	0.95	0.05	0.18	0.501	0.501
178	0.501	0.501	0.95	0.95	0.95	0.501	0.95
179	0.82	0.18	0.95	0.82	0.82	0.95	0.95
180	0.18	0.82	0.82	0.82	0.501	0.05	0.95
181	0.18	0.501	0.18	0.05	0.05	0.501	0.05
182	0.95	0.82	0.18	0.18	0.501	0.82	0.95
183	0.95	0.05	0.501	0.501	0.18	0.95	0.501
184	0.95	0.05	0.18	0.05	0.501	0.05	0.501
185	0.18	0.05	0.05	0.501	0.95	0.501	0.501
186	0.95	0.82	0.18	0.82	0.95	0.05	0.95
187	0.95	0.05	0.82	0.18	0.95	0.18	0.95
188	0.18	0.82	0.05	0.82	0.82	0.501	0.05
189	0.05	0.05	0.82	0.18	0.501	0.05	0.501
190	0.95	0.95	0.82	0.95	0.82	0.95	0.95
191	0.82	0.18	0.18	0.18	0.501	0.95	0.95
192	0.95	0.18	0.501	0.501	0.05	0.82	0.95
193	0.95	0.82	0.82	0.501	0.82	0.95	0.95
194	0.82	0.18	0.05	0.82	0.05	0.501	0.95
195	0.95	0.18	0.95	0.501	0.501	0.82	0.501
196	0.501	0.501	0.95	0.95	0.95	0.501	0.95
197	0.18	0.82	0.82	0.82	0.501	0.05	0.95
198	0.95	0.95	0.95	0.95	0.95	0.501	0.95
199	0.95	0.05	0.18	0.501	0.82	0.95	0.501
200	0.95	0.18	0.18	0.18	0.05	0.82	0.95
201	0.05	0.05	0.82	0.95	0.95	0.05	0.05
202	0.82	0.18	0.05	0.82	0.05	0.82	0.05
203	0.18	0.501	0.82	0.95	0.95	0.82	0.501
204	0.95	0.18	0.05	0.82	0.82	0.82	0.501
205	0.18	0.95	0.82	0.18	0.18	0.501	0.501
206	0.05	0.05	0.05	0.05	0.18	0.501	0.501
207	0.95	0.05	0.18	0.82	0.501	0.05	0.05
208	0.18	0.82	0.501	0.82	0.501	0.82	0.05
209	0.95	0.18	0.501	0.501	0.18	0.95	0.501
210	0.95	0.18	0.18	0.18	0.05	0.82	0.95
211	0.82	0.18	0.05	0.82	0.05	0.95	0.95
212	0.95	0.18	0.95	0.501	0.501	0.82	0.501
213	0.95	0.18	0.18	0.18	0.05	0.82	0.95
214	0.82	0.18	0.95	0.82	0.82	0.95	0.95
215	0.18	0.82	0.82	0.82	0.95	0.05	0.95
216	0.95	0.05	0.18	0.501	0.82	0.95	0.501
217	0.501	0.18	0.18	0.501	0.501	0.18	0.501
218	0.05	0.05	0.82	0.95	0.95	0.05	0.05
219	0.82	0.18	0.05	0.82	0.05	0.82	0.05
220	0.18	0.501	0.82	0.95	0.95	0.82	0.501
221	0.95	0.18	0.05	0.82	0.82	0.501	0.501
222	0.18	0.95	0.82	0.18	0.18	0.501	0.501
223	0.18	0.18	0.82	0.05	0.05	0.05	0.05
